# Supplementary material for: Development of a Dynamic Network Model to Identify Temporal Patterns of Structural Malformations in Zebrafish Embryos Exposed to a Model Toxicant, Tris(4-chlorophenyl)methanol
Source: J Xenobiot. 2023 Jun 16;13(2):284–97. doi: 10.3390/jox13020021 (PMC10301205; doi:10.3390/jox13020021)
Supplement: Supplementary file 1 [file jox-13-00021-s001.zip]

Archive with 1 entries (1 files):
- jox-2392959-supplementary.pdf
